# Supplementary material for: Differential expression of Spiroplasma citri surface protein genes in the plant and insect hosts
Source: BMC Microbiol. 2016 Mar 22;16:53. doi: 10.1186/s12866-016-0666-y (PMC4804543; doi:10.1186/s12866-016-0666-y)
Supplement: Additional file 1: Table S1. — Relative lipoprotein genes expression levels (-ΔΔCT) in graft-inoculated plants (GIP), in leafhopper-infected plants (LIP) and in insects. (XLSX 10 kb) [file 12866_2016_666_MOESM1_ESM.xlsx]

## Sheet: Feuil1
Gene	Mean (-ΔΔCT)			Standard deviation (-ΔΔCT)
	Graft Inoculated Periwinkles (GIP)	Leafhopper Infected Periwingles (LIP)	Insect	GIP	LIP	Insect
SPICI4_02	-0.32	-0.32	1.36	0.17	0.17	0.01
SPICI4_06	-5.21	-0.26	0.77	1.45	0.00	0.18
SPICI6_18	-1.40	-1.11	-0.96	0.02	0.02	0.27
SPICI01A_047	8.32	7.84	4.06	0.20	0.08	0.09
SPICI02_046	1.84	2.27	2.94	0.22	0.06	0.29
SPICI03_030	-0.74	-0.25	0.68	0.06	0.05	0.07
SPICI03_098	1.79	2.85	3.71	0.06	0.03	0.04
SPICI03_180	5.60	5.54	5.39	0.25	0.23	1.42
SPICI03_317	-0.46	2.58	2.67	1.44	0.69	0.04
SPICI04_017	-1.34	-0.26	0.55	0.02	0.01	0.03
SPICI04_108	-2.36	-1.94	0.96	0.03	0.03	0.04
SPICI04_139 (spiralin)	-1.95	-1.66	-0.07	0.05	0.03	0.07
SPICI05_014	2.93	0.67	0.91	0.08	0.03	0.02
SPICI06_025	-0.45	-2.31	0.85	0.13	0.01	0.05
SPICI07_030	-0.94	-0.21	0.82	0.28	0.31	0.27
SPICI09_027	-0.21	0.50	0.12	0.06	0.05	0.01
SPICI10_054	0.86	1.40	3.08	0.01	0.02	0.05
SPICI10_055	-3.75	-3.13	-2.32	0.06	0.01	0.04
SPICI11_003 (sc76)	16.57	16.78	17.21	0.16	0.31	0.44
SPICI12_020	-1.57	-1.21	-0.41	0.03	0.04	0.02
SPICI12_021	-0.63	0.50	1.63	0.08	0.09	0.14
SPICI12_028	-0.19	-0.05	1.62	0.04	0.07	0.01
SPICI13_014	-2.68	-3.41	-5.52	0.08	0.03	0.01
SPICI16_011	0.22	0.08	2.01	0.05	0.29	0.04
SPICI20_004	2.38	2.22	2.27	0.05	0.05	0.06
SPICI20_057	-0.73	0.19	0.22	0.13	0.23	0.09
SPICI20_065	-0.45	0.03	-6.25	0.05	0.13	1.20
SPICI20_066	-1.45	-0.55	-0.84	0.07	0.07	0.03
